# Supplementary material for: Particle bombardment and subcellular protein localization analysis in the aquatic plant Egeria densa
Source: PeerJ. 2017 Sep 7;5:e3779. doi: 10.7717/peerj.3779 (PMC5592081; doi:10.7717/peerj.3779)
Supplement: Data S1 [file peerj-05-3779-s001.xlsx]

## Sheet: Fig. 3B
Adaxial	Area (µm2)	Abaxial	Area (µm2)
1	4831.02	1	1581.6
2	3860.27	2	2183.3
3	4026.54	3	1701.03
4	4453.54	4	2016.53
5	4809.45	5	1735.63
6	3816.36	6	1287.24
7	4654.56	7	2190.26
8	3931.99	8	1518.65
9	4439.92	9	2214.53
10	3484.74	10	1597.22
11	2441.9	11	1784.37
12	3704.99	12	1790.7
13	2065.45	13	2027.09
14	3606.1	14	3144.75
15	2956.58	15	1886.62
16	4711.87	16	1255.56
17	2412.68	17	1635.46
18	4075.83	18	1365.31
19	4207.31	19	1699.95
20	2632.94	20	983.291
Average	3756.2	Average	1779.95
SD	850.814	SD	459.518
